# Supplementary material for: Repurposing Multiple-Molecule Drugs for COVID-19-Associated Acute Respiratory Distress Syndrome and Non-Viral Acute Respiratory Distress Syndrome via a Systems Biology Approach and a DNN-DTI Model Based on Five Drug Design Specifications
Source: Int J Mol Sci. 2022 Mar 26;23(7):3649. doi: 10.3390/ijms23073649 (PMC8998971; doi:10.3390/ijms23073649)
Supplement: Supplementary file 1 [file ijms-23-03649-s001.zip]

Archive with 1 entries (1 files):
- ijms-1633967-supplementary.pdf
